# Supplementary material for: The Relationship between Post-Traumatic Stress Disorder Due to Brain Injury and Glutamate Intake: A Systematic Review
Source: Nutrients. 2024 Mar 21;16(6):901. doi: 10.3390/nu16060901 (PMC10975349; doi:10.3390/nu16060901)
Supplement: Supplementary file 1 [file nutrients-16-00901-s001.zip]

Archive with 1 entries (1 files):
- nutrients-2887710-supplementary.pdf
